# Supplementary material for: Assessment of Body Condition in Long-Distance Sled Dogs: Validation of the Body Condition Score and Its Association with Ultrasonographic, Plicometric, and Anthropometric Measurements
Source: Vet Sci. 2025 Aug 16;12(8):766. doi: 10.3390/vetsci12080766 (PMC12390304; doi:10.3390/vetsci12080766)
Supplement: Supplementary file 1 [file vetsci-12-00766-s001.zip]

Archive with 1 entries (1 files):
- vetsci-3798113-supplementary.pdf
